# Supplementary material for: NgLst8 Coactivates TOR Signaling to Activate Photosynthetic Growth in Nannochloropsis gaditana
Source: Microorganisms. 2024 Dec 13;12(12):2574. doi: 10.3390/microorganisms12122574 (PMC11678606; doi:10.3390/microorganisms12122574)
Supplement: Supplementary file 1 [file microorganisms-12-02574-s001.zip]

Archive with 1 entries (1 files):
- microorganisms-3345002-supplementary.pdf
